# Supplementary material for: Optimisation of cell and ex vivo culture conditions to study vascular calcification
Source: PLoS One. 2020 Mar 6;15(3):e0230201. doi: 10.1371/journal.pone.0230201 (PMC7060075; doi:10.1371/journal.pone.0230201)
Supplement: S1 Table — (XLSX) [file pone.0230201.s001.xlsx]

## Sheet: Feuil1
Human Gene specific primers used for QPCR
Targets	Forward primer (5'-3')	Reverse primer (5'-3')
hBMP2	GCTGTAAGAGACACCCTTTG	CAATGGCATGATTAGTGGAGTTC
hBMPR1A	TTTATGGCACCCAAGGAAAGC	TTCGTCCAGCACTTCGG
hGAPDH	TGTTCGACAGTCAGCCGC	GGTGTCTGAGCGATGTGGC
hOPN	AAAGCCAATGATGAGAGCAA	TTCAGGTGTTTATCTTCTTCCTTACT
hRANKL.2	TGTATGCCAACATTTGCTTTCG	CTTCCTCCTTTCATCAGGGT
hRANKL.1	ATCAGAGCAGAGAAAGCGA	AGGGTATGAGAACTTGGGATT
hRUNX2	GCAGTTCCCAAGCATTTCATC	GTGGCGGACATACCGAG
hOCN	GCGCTACCTGTATCAATGG	TCCTGAAAGCCGATGTGG
hMSX2	CCTCGGTCAAGTCGGAAA	TGTGGTAAAGGGCGTGC
hALP	ACTGATGTGGAGTATGAGAGTGA	CGAAGAGACCCAATAGGTAG
hOPG	GCACTAAAGCACTCAAAGACG	TGGACCTGGTTACCTATCATTTCTA
