# Supplementary material for: Optimisation of cell and ex vivo culture conditions to study vascular calcification
Source: PLoS One. 2020 Mar 6;15(3):e0230201. doi: 10.1371/journal.pone.0230201 (PMC7060075; doi:10.1371/journal.pone.0230201)
Supplement: S2 Table — (XLSX) [file pone.0230201.s002.xlsx]

## Sheet: fig2a
Donor	Donor_label	Repeats	Ca_content (nmol Ca/µg protein)	Ca_vonkossa (% cell area)	Ca_vonkossa transformed
1_acidic	NaH2PO4	1	1.65774	0.7798	0.705954
1_acidic	NaH2PO4	2	2.55241	2.735	4.09016
1_acidic	NaH2PO4	3	2.24115	2.0579	2.74659
2_neutral	NaH2PO4/Na2HPO4	1	1.91085	4.1444	7.31891
2_neutral	NaH2PO4/Na2HPO4	2	2.35353	4.7288	8.80342
2_neutral	NaH2PO4/Na2HPO4	3	2.37519	4.6232	8.52942
3_basic	Na2HPO4	1	8.1364	7.1933	15.838
3_basic	Na2HPO4	2	7.00699	7.0379	15.361
3_basic	Na2HPO4	3	6.38684	6.1145	12.6155

## Sheet: fig2b
Ca_milieu	Repeats	Ca_content (nmol Ca/µg protein)	Ca_content transformed
1.8	1	1.5182	1.11002
1.8	2	2.3795	1.242
1.8	3	2.3355	1.23622
1.8	4	2.8234	1.29626
2	1	4.1548	1.4277
2	2	4.6955	1.47204
2	3	3.965	1.41111
2	4	5.1285	1.50487
2.2	1	5.0434	1.49858
2.2	2	5.6501	1.54175
2.2	3	6.0972	1.57139
2.2	4	5.9589	1.5624
2.4	1	16.2556	2.00794
2.4	2	16.9708	2.02967
2.4	3	18.6236	2.07738
2.4	4	19.0109	2.0881
2.6	1	21.4606	2.15234
2.6	2	23.6594	2.20547
2.6	3	24.0182	2.21378
2.6	4	29.0668	2.32193
2.8	1	29.7375	2.33521
2.8	2	33.4674	2.40522
2.8	3	33.0438	2.39758
2.8	4	36.5724	2.45917

## Sheet: fig2c
Donor	P_Ca_Milieu	Repeats	Ca_content (nmol Ca/µg protein)	Ca_content transformed	ca_vonkossa (% cell area)	Ca_vonkossa transformed
1_Acidic	1_HighP	1	1.6577	1.1835	0.7798	0.883063
1_Acidic	1_HighP	2	2.5524	1.36663	2.735	1.65378
1_Acidic	1_HighP	3	2.2412	1.30866	2.0579	1.43454
1_Acidic	2_HighCa	1	1.4894	1.14201	0.3254	0.570438
1_Acidic	2_HighCa	2	1.5861	1.16621	1.0571	1.02815
1_Acidic	2_HighCa	3	1.5774	1.16407
1_Acidic	3_HighP_HighCa	1	7.792	1.98251	4.5939	2.14334
1_Acidic	3_HighP_HighCa	2	8.9527	2.07643	3.2518	1.80327
1_Acidic	3_HighP_HighCa	3	11.0675	2.22852	3.9337	1.98336
2_Neutral	1_HighP	1	1.9108	1.2409	4.1444	2.03578
2_Neutral	1_HighP	2	2.3535	1.33016	4.7288	2.17458
2_Neutral	1_HighP	3	2.3752	1.33424	4.6232	2.15016
2_Neutral	2_HighCa	1	1.7892	1.214	1.8805	1.37131
2_Neutral	2_HighCa	2	1.5385	1.15443	3.5986	1.897
2_Neutral	2_HighCa	3	2.7797	1.40605	1.4368	1.19867
2_Neutral	3_HighP_HighCa	1	16.6115	2.55154	18.2912	4.27682
2_Neutral	3_HighP_HighCa	2	19.9828	2.71364	17.3206	4.1618
2_Neutral	3_HighP_HighCa	3	19.9234	2.71095	18.4846	4.29937
3_Basic	1_HighP	1	8.1364	2.0113	7.1933	2.68203
3_Basic	1_HighP	2	7.007	1.91357	7.0379	2.6529
3_Basic	1_HighP	3	6.3868	1.85536	6.1145	2.47275
3_Basic	2_HighCa	1	1.8789	1.23396	0.6937	0.832887
3_Basic	2_HighCa	2	1.6089	1.17177	2.5395	1.59358
3_Basic	2_HighCa	3	1.9739	1.25442	1.5178	1.23199
3_Basic	3_HighP_HighCa	1	22.4261	2.82001	34.2357	5.85113
3_Basic	3_HighP_HighCa	2	19.7048	2.701	24.8485	4.98483
3_Basic	3_HighP_HighCa	3	19.2117	2.67828	26.0243	5.1014

## Sheet: fig2d
Cells	FCS	ALK	Repeats	Ca_content (nmol Ca/µg protein)	Ca_content transformed
0	0	0	1	981.24	9.93707
0	0	0	2	900.39	9.65629
0	0	0	3	867.64	9.53776
0	0	1	1	1033.5	10.1104
0	0	1	2	874.61	9.56323
0	0	1	3	917.12	9.71573
0	15	0	1	81.19	4.33013
0	15	0	2	64.11	4.00229
0	15	0	3	66.55	4.05243
0	15	1	1	557.87	8.23211
0	15	1	2	129.97	5.06541
0	15	1	3	113.94	4.84796
1	0	0	1	630	8.57262
1	0	0	2	325.8	6.88098
1	0	0	3	391.31	7.31431
1	0	1	1	516.4	8.02285
1	0	1	2	613.62	8.49767
1	0	1	3	507.69	7.97749
1	15	0	1	291.3	6.62898
1	15	0	2	272.49	6.48311
1	15	0	3	244.26	6.25102
1	15	1	1	794.47	9.26174
1	15	1	2	716.41	8.94789
1	15	1	3	708.05	8.91295

## Sheet: fig3a
Condition	Repeats	BMP2 (relative gene expression versus GAPDH)	BMPR1A (relative gene expression versus GAPDH)
48h-CTL	1	2.5648	1.50405
48h-CTL	2	1.4428	1.36496
48h-CTL	3	2.768	1.55709
48h-CTL	4	2.6737	1.58981
48h-CM	1	9.5391	2.0193
48h-CM	2	9.0246	1.91038
48h-CM	3	10.8442	2.11236
48h-CM	4	11.2267	2.09777

## Sheet: fig3b
Phosphosmad1 quantification
	Condition	Repeats	Intensity	Normalised intensity
	D3-CTL	1	1120.99	0.301987
	D3-CTL	2	3668.95	0.988389
	D3-CTL	3	6346.22	1.70962
	D3-CM	1	12139	3.27016
	D3-CM	2	15475.9	4.1691
	D3-CM	3	11685.1	3.14789
	D7-CTL	1	4721.8	1.26648
	D7-CTL	2	2169.2	0.581825
	D7-CTL	3	4293.83	1.15169
	D7-CM	1	20298.6	5.44449
	D7-CM	2	14051	3.76877
	D7-CM	3	16909.8	4.53555

## Sheet: fig5a1
Rat id	Donor	Ca_vonkossa (%cell area)
3968	1_Acidic	27.5106
3968	2_Neutre	28.7495
3968	3_Basic	15.4138
3970	1_Acidic	2.7971
3970	2_Neutre	22.9884
3970	3_Basic	6.8101
3971	1_Acidic	19.0739
3971	2_Neutre	53.254
3971	3_Basic	22.5347

## Sheet: fig5a2
Rat id	Donor	Repeat	Ca_content (%cell area)
3968	1_Acidic	1	2867
3968	1_Acidic	2	2524
3968	2_Neutre	1	3075
3968	2_Neutre	2	1657
3968	3_Basic	1	2552
3968	3_Basic	2	1983
3969	1_Acidic	1	3238
3969	1_Acidic	2	3855
3969	2_Neutre	1	2970
3969	2_Neutre	2	4975
3969	3_Basic	1	2823
3969	3_Basic	2	4966
3970	1_Acidic	1	3822
3970	1_Acidic	2	4542
3970	2_Neutre	1	4172
3970	2_Neutre	2	5610
3970	3_Basic	1	4631
3970	3_Basic	2	5097

## Sheet: fig5b
Rat id	P_Ca_Milieu	Ca_content (nmol Ca/µg protein)	Ca_content transformed	Ca_vonkossa (%cell area)	Ca_vonkossa transformed
W10	1_HighP	236	5.46383	3.6538	1.29583
W10	2_HighCa	15	2.70805	0	0
W10	3_HighP_HighCa	1507	7.31788	0.3203	0.796364
W11	1_HighP	505	6.22456	3.9879	1.31871
W11	2_HighCa	9	2.19722	0.0002	0.182056
W11	3_HighP_HighCa	1339	7.19968	12.4332	1.65545
W7	1_HighP	567	6.34036	21.0676	1.8396
W7	2_HighCa	14	2.63906	0.0009	0.245951
W7	3_HighP_HighCa	1997	7.5994	10.0103	1.58522
W8	1_HighP	317	5.7589	0.1724	0.70357
W8	2_HighCa	8	2.07944	0.0555	0.560865
W8	3_HighP_HighCa	1392	7.2385	3.0622	1.25085
W9	1_HighP	221	5.39816	1.1187	1.02269
W9	2_HighCa	9	2.19722	0.0017	0.279312
W9	3_HighP_HighCa	1029	6.93634	0.5364	0.882872

## Sheet: fig5c
Rat id	ALK	FCS	Repeats	Ca_content (nmol Ca/µg protein)	Ca_content transformed	Ca_vonkossa (%cell area)	Ca_vonkossa transformed
3966	0	0	1	503.67	22.4426	0	0
3966	0	0	2	189.76	13.7753	0	0
3966	1	0	1	1328.29	36.4457	0.21	0.731887
3966	1	0	2	120.06	10.9572	0.03	0.495934
3966	0	15	1	2890.23	53.7609	16.39	1.74951
3966	0	15	2	2663.75	51.6115	6.15	1.43805
3966	1	15	1	2673.73	51.7081	4.7	1.36276
3966	1	15	2	2210.74	47.0185	6.63	1.45983
3967	0	0	1	895.34	29.9222	0	0
3967	0	0	2	739.66	27.1967	0	0
3967	1	0	1	155.49	12.4696	0	0
3967	1	0	2	710.99	26.6644	0	0
3967	0	15	1	2452.29	49.5206	11.6	1.63264
3967	0	15	2	3134.4	55.9857	missing	missing
3967	1	15	1	2601.96	51.0094	3.75	1.30259
3967	1	15	2	2179.4	46.684	26.95	1.93247
3971	0	0	1	854.31	29.2286	0	0
3971	0	0	2	569.19	23.8577	missing	missing
3971	1	0	1	485.84	22.0418	0	0
3971	1	0	2	226.57	15.0522	missing	missing
3971	0	15	1	2392.52	48.9134	0.53	0.880755
3971	0	15	2	1430.55	37.8226	11.94	1.6421
3971	1	15	1	1470.74	38.3502	0	0
3971	1	15	2	1215.7	34.8669	2.05	1.15439
3972	0	0	1	381.25	19.5256	0	0
3972	0	0	2	872.91	29.5451	0.02	0.457305
3972	1	0	1	429.3	20.7196	0	0
3972	1	0	2	643.6	25.3693	0	0
3972	0	15	1	3450.65	58.7422	3.9	1.31284
3972	0	15	2	1530.4	39.1203	3.03	1.24821
3972	1	15	1	1471.64	38.362	0.16	0.693145
3972	1	15	2	905.76	30.0958	0.93	0.985591
3973	0	0	1	186.16	13.644	0	0
3973	0	0	2	457.82	21.3967	0.33	0.80113
3973	1	0	1	313.64	17.7099	0	0
3973	1	0	2	678.55	26.049	0	0
3973	0	15	1	2982.36	54.611	8.08	1.51874
3973	0	15	2	3414.66	58.4351	13.31	1.67817
3973	1	15	1	2273.28	47.6789	3.18	1.26033
3973	1	15	2	1533.3	39.1574	0.72	0.936411
