# Supplementary material for: Optimisation of cell and ex vivo culture conditions to study vascular calcification
Source: PLoS One. 2020 Mar 6;15(3):e0230201. doi: 10.1371/journal.pone.0230201 (PMC7060075; doi:10.1371/journal.pone.0230201)
Supplement: S3 Table — (XLSX) [file pone.0230201.s003.xlsx]

## Sheet: Fig1
		Medium
	Concentration in the medium	0% FCS	0% FCS High P	15% FCS	15%FCS High p
Antibiotic (100X)	1X	X	X	X	X
L-Glutamin (100X)	1X	X	X	X	X
Amphotericin B (200X)	1X	X	X	X	X
Fetal calf serum (ml)	0.15			X	X
NaH₂PO₄/ Na₂HPO₄ (mL) 100mM	+2.9 mM		X		X
Ascorbic acid 5g.L-1	50µg/ml		X		X
DMEM (ml)*		X	X	X	X
* DMEM contains 0.9mM phosphate and 1.8mM calcium

## Sheet: Fig2A and 5A
		Medium
	Concentration in the medium	NaH₂PO₄	NaH₂PO₄/ Na₂HPO₄	Na₂HPO₄
Antibiotic (peni/strepto 100X)	1X	X	X	X
L-Glutamin (100X)	1X	X	X	X
Amphotericin B (200X)	1X	X	X	X
Fetal calf serum (ml)	0.15	X	X	X
NaH₂PO₄ (mL) 100mM	+2,9mM	X
NaH₂PO₄/ Na₂HPO₄ (mL) 100mM	+2,9mM		X
Na₂HPO₄ (mL) 100Mm	+2,9mM			X
Ascorbic acid 5g.L-1	50µg/ml	X	X	X
DMEM (ml)*		X	X	X
* DMEM contains 0.9mM phosphate and 1.8mM calcium

## Sheet: Fig2B
		Medium
	Concentration in the medium	1.8 Ca	2 Ca	2.2 Ca	2.4 Ca	2.6 Ca	2.8 Ca
Antibiotic (peni/strepto 100X)	1X	X	X	X	X	X	X
L-Glutamin (100X)	1X	X	X	X	X	X	X
Amphotericin B (200X)	1X	X	X	X	X	X	X
Fetal calf serum (ml)	0.15	X	X	X	X	X
NaH₂PO₄/ Na₂HPO₄ (mL) 100mM	+2,9mM	X	X	X	X	X	X
CaCl2 20mM (3%)	VARIABLE		X (+0.2mM)	X (+0.4mM)	X (+0.6mM)	X (+0.8mM)	X (+1mM)
Ascorbic acid 5g.L-1	50µg/ml	X	X	X	X	X	X
DMEM (ml)*		X	X	X	X	X	X
* DMEM contains 0.9mM phosphate and 1.8mM calcium

## Sheet: Fig2C and 5B
		Medium
		NaH₂PO₄			NaH₂PO₄/ Na₂HPO₄			Na₂HPO₄
	Concentration in the medium	HighP	HighCa	Highp/Ca	HighP	HighCa	Highp/Ca	HighP	HighCa	Highp/Ca
Antibiotic (peni/strepto 100X)	1X	X	X	X	X	X	X	X	X	X
L-Glutamin (100X)	1X	X	X	X	X	X	X	X	X	X
Amphotericin B (200X)	1X	X	X	X	X	X	X	X	X	X
Fetal calf serum (ml)	0.15	X	X	X	X	X	X	X	X	X
NaH₂PO₄ (mL) 100mM	+2,9mM	X		X
NaH₂PO₄/ Na₂HPO₄ (mL) 100mM	+2,9mM				X		X
Na₂HPO₄ (mL) 100Mm	+2,9mM							X		X
CaCl2 20mM (3%)	+0.6mM		X	X		X	X		X	X
Ascorbic acid 5g.L-1	50µg/ml	X	X	X	X	X	X	X	X	X
DMEM (ml)*		X	X	X	X	X	X	X	X	X
Only the first 3 for Fig 5C
* DMEM contains 0.9mM phosphate and 1.8mM calcium

## Sheet: Fig2D and 5C
		Medium
	Concentration in the medium	0 FCS	0FCS + ALK	15% FCS	15%FCS + ALK
Antibiotic (peni/strepto 100X)	1X	X	X	X	X
L-Glutamin (100X)	1X	X	X	X	X
Amphotericin B (200X)	1X	X	X	X	X
Fetal calf serum (ml)	0.15			X	X
NaH₂PO₄/ Na₂HPO₄ (mL) 100mM	+2.9mM		X		X
Alkaline phosphatase (1U/µl)	3.75 U/ml		X		X
Ascorbic acid 5g.L-1	50µg/ml		X		X
DMEM (ml)*		X	X	X	X
* DMEM contains 0.9mM phosphate and 1.8mM calcium

## Sheet: Fig3
		Medium
	Concentration in the medium	CTL	CM
Antibiotic (peni/strepto 100X)	1X	X	X
L-Glutamin (100X)	1X	X	X
Amphotericin B (200X)	1X	X	X
Fetal calf serum (ml)	0.15	X	X
NaH₂PO₄/ Na₂HPO₄ (mL) 100mM	+2,9mM		X
Ascorbic acid 5g.L-1	50µg/ml		X
CaCl2 20mM (3%)	2.4mM (+0.6mM)		X
DMEM (ml)*		X	X
* DMEM contains 0.9mM phosphate and 1.8mM calcium

## Sheet: Fig6
		Medium
	Concentration in the medium	CTL	ACM
Antibiotic (peni/strepto 100X)	1X	X	X
L-Glutamin (100X)	1X	X	X
Amphotericin B (200X)	1X	X	X
Fetal calf serum (ml)	0.15	X	X
NaH₂PO₄/ Na₂HPO₄ (mL) 100mM	+2,9mM		X
Ascorbic acid 5g.L-1	50µg/ml		X
DMEM (ml)*		X	X
* DMEM contains 0.9mM phosphate and 1.8mM calcium
