# Supplementary material for: Optimisation of cell and ex vivo culture conditions to study vascular calcification
Source: PLoS One. 2020 Mar 6;15(3):e0230201. doi: 10.1371/journal.pone.0230201 (PMC7060075; doi:10.1371/journal.pone.0230201)
Supplement: S4 Table — (XLSX) [file pone.0230201.s004.xlsx]

## Sheet: Feuil1
Donor	P_Ca_Milieu	Repeats	Free calcium ions (mM)				Acidic					Neutral				Basic
1_Acidic	1_HighP	1	2.02524				HighP	HighCa	HighP_HighCa			HighP	HighCa	HighP_HighCa		HighP	HighCa	HighP_HighCa
1_Acidic	1_HighP	2	2.06994				2.08025	2.63212	2.83155			1.96163	2.66135	2.94158		2.02524	2.71293	2.63728
1_Acidic	1_HighP	3	2.27281				2.12324	2.62181	2.81952			2.19028	2.53585	2.52553		2.06994	3.00863	2.84359
1_Acidic	1_HighP	4	2.1112				2.3794	2.54272	2.23327			2.09573	2.79717	2.93986		2.27281	2.79889	2.37768
1_Acidic	2_HighCa	1	2.71293				2.13183	3.16508	2.22811			2.18169	3.01207	2.26249		2.1112	2.59774	2.23155
1_Acidic	2_HighCa	2	3.00863			Mean	2.17868	2.74043	2.52811			2.10733	2.75161	2.66737		2.1198	2.77955	2.52252
1_Acidic	2_HighCa	3	2.79889			SEM	0.0678506	0.14295	0.171739			0.053052	0.101905	0.166706		0.0539389	0.0867691	0.135984
1_Acidic	2_HighCa	4	2.59774
1_Acidic	3_HighP_HighCa	1	2.63728
1_Acidic	3_HighP_HighCa	2	2.84359
1_Acidic	3_HighP_HighCa	3	2.37768
1_Acidic	3_HighP_HighCa	4	2.23155
2_Neutral	1_HighP	1	1.96163
2_Neutral	1_HighP	2	2.19028
2_Neutral	1_HighP	3	2.09573
		4	2.18169
2_Neutral	2_HighCa	1	2.66135
2_Neutral	2_HighCa	2	2.53585
2_Neutral	2_HighCa	3	2.79717
		4	3.01207
2_Neutral	3_HighP_HighCa	1	2.94158
2_Neutral	3_HighP_HighCa	2	2.52553
2_Neutral	3_HighP_HighCa	3	2.93986
		4	2.26249
3_Basic	1_HighP	1	2.08025
3_Basic	1_HighP	2	2.12324
3_Basic	1_HighP	3	2.3794
		4	2.13183
3_Basic	2_HighCa	1	2.63212
3_Basic	2_HighCa	2	2.62181
3_Basic	2_HighCa	3	2.54272
		4	3.16508
3_Basic	3_HighP_HighCa	1	2.83155
3_Basic	3_HighP_HighCa	2	2.81952
3_Basic	3_HighP_HighCa	3	2.23327
3_Basic	3_HighP_HighCa	4	2.22811
